# Supplementary material for: Analgesic and Anti-Arthritic Potential of Methanolic Extract and Palmatine Obtained from Annona squamosa Leaves
Source: Pharmaceuticals (Basel). 2024 Oct 5;17(10):1331. doi: 10.3390/ph17101331 (PMC11510468; doi:10.3390/ph17101331)
Supplement: Supplementary file 1 [file pharmaceuticals-17-01331-s001.zip]

Archive with 1 entries (1 files):
- pharmaceuticals-3152442-supplementary.pdf
